# Supplementary material for: Thiocapsa, Lutimaribacter, and Delftia Are Major Bacterial Taxa Facilitating the Coupling of Sulfur Oxidation and Nutrient Recycling in the Sulfide-Rich Isinuka Spring in South Africa
Source: Biology (Basel). 2025 May 5;14(5):503. doi: 10.3390/biology14050503 (PMC12108725; doi:10.3390/biology14050503)
Supplement: Supplementary file 1 [file biology-14-00503-s001.zip › Supplementary Material.xlsx]

## Sheet: Table S1
Supplementary Information Table S1. Taxonomy and abundance of top bacterial OTUs (>0.05%relative abundance) at genus level
OTU	Taxonomy	Genus	Water	Sedment
Otu768	Bacteria;Proteobacteria;Gammaproteobacteria;Chromatiales;Chromatiaceae;Thiocapsa	Thiocapsa	65.5677	2.4356
Otu562	Bacteria;Proteobacteria;Alphaproteobacteria;Rhodobacterales;Rhodobacteraceae;Lutimaribacter	Lutimaribacter	17.8713	0.1254
Otu651	Bacteria;Proteobacteria;Betaproteobacteria;Burkholderiales;Comamonadaceae;Delftia	Delftia	2.2304	8.2727
Otu806	Bacteria;Proteobacteria;Gammaproteobacteria;Legionellales;Coxiellaceae;Coxiellaceae_uc	Coxiellaceae_uc	0.0662	8.0281
Otu522	Bacteria;Proteobacteria;Alphaproteobacteria;Rhizobiales;Phyllobacteriaceae;Hoeflea	Hoeflea	1.0002	2.23
Otu788	Bacteria;Proteobacteria;Gammaproteobacteria;Chromatiales;Thioprofundaceae;Thioprofundaceae_uc	Thioprofundaceae_uc	0	2.7768
Otu686	Bacteria;Proteobacteria;Deltaproteobacteria;Desulfobacterales;Desulfobacteraceae;Desulfobacteraceae_uc	Desulfobacteraceae_uc	0	2.4273
Otu743	Bacteria;Proteobacteria;Gammaproteobacteria;Alteromonadales;Idiomarinaceae;Idiomarina	Idiomarina	0	2.2054
Otu767	Bacteria;Proteobacteria;Gammaproteobacteria;Chromatiales;Chromatiaceae;Halochromatium	Halochromatium	1.293	0.2898
Otu739	Bacteria;Proteobacteria;Epsilonproteobacteria;Campylobacterales;Sulfurimonas_f;Sulfurimonas_f_uc	Sulfurimonas_f_uc	0	1.5251
Otu376	Bacteria;Firmicutes;Tissierellia;Tissierellales;Tissierellaceae;Tissierella	Tissierella	0.0732	1.41
Otu807	Bacteria;Proteobacteria;Gammaproteobacteria;Legionellales;Legionellaceae;Legionella	Legionella	0.108	1.3401
Otu581	Bacteria;Proteobacteria;Alphaproteobacteria;Rhodobacterales;Rhodobacteraceae;Roseovarius	Roseovarius	1.286	0.1583
Otu137	Bacteria;Bacteroidetes;Bacteroidia;Bacteroidales;GU454901_f;GU454901_f_uc	GU454901_f_uc	0	1.301
Otu821	Bacteria;Proteobacteria;Gammaproteobacteria;Oceanospirillales;FM242290_f;HQ697784_g	HQ697784_g	0	1.2949
Otu817	Bacteria;Proteobacteria;Gammaproteobacteria;Oceanospirillales;Alcanivoracaceae;Alcanivorax	Alcanivorax	0	1.2332
Otu527	Bacteria;Proteobacteria;Alphaproteobacteria;Rhizobiales;Phyllobacteriaceae;Phyllobacterium	Phyllobacterium	0.1743	1.0544
Otu617	Bacteria;Proteobacteria;Alphaproteobacteria;Sneathiellales;Sneathiellaceae;Sneathiella	Sneathiella	0.1429	1.0564
Otu85	Bacteria;Actinobacteria;Actinobacteria_c;Propionibacteriales;Propionibacteriaceae;Propionibacteriaceae_uc	Propionibacteriaceae_uc	1.0873	0.0308
Otu460	Bacteria;Planctomycetes;Planctomycetia;Planctomycetales;Planctomycetaceae;Planctomycetaceae_uc	Planctomycetaceae_uc	0.7667	0.3001
Otu274	Bacteria;Firmicutes;Bacilli;Bacillales;Bacillaceae;Bacillus	Bacillus	0.122	0.9126
Otu664	Bacteria;Proteobacteria;Betaproteobacteria;Nitrosomonadales;Nitrosomonadaceae;Nitrosomonas	Nitrosomonas	0	0.9516
Otu733	Bacteria;Proteobacteria;Epsilonproteobacteria;Campylobacterales;AY531573_f;AY531573_f_uc	AY531573_f_uc	0.1394	0.7872
Otu635	Bacteria;Proteobacteria;Betaproteobacteria;Burkholderiales;Alcaligenaceae;Alcaligenaceae_uc	Alcaligenaceae_uc	0.345	0.5796
Otu715	Bacteria;Proteobacteria;Deltaproteobacteria;Myxococcales;Haliangiaceae;Haliangiaceae_uc	Haliangiaceae_uc	0.007	0.8756
Otu318	Bacteria;Firmicutes;Clostridia;Clostridiales;Christensenellaceae;Christensenellaceae_uc	Christensenellaceae_uc	0.0662	0.8139
Otu559	Bacteria;Proteobacteria;Alphaproteobacteria;Rhodobacterales;Rhodobacteraceae;Litoreibacter	Litoreibacter	0.4496	0.4234
Otu810	Bacteria;Proteobacteria;Gammaproteobacteria;Marinicella_o;Marinicella_f;Marinicella	Marinicella	0	0.8715
Otu355	Bacteria;Firmicutes;Clostridia;Clostridiales;Ruminococcaceae;Ruminococcaceae_uc	Ruminococcaceae_uc	0.0592	0.7934
Otu182	Bacteria;Bacteroidetes;Flavobacteria;Flavobacteriales;Flavobacteriaceae;Planktosalinus	Planktosalinus	0	0.8262
Otu738	Bacteria;Proteobacteria;Epsilonproteobacteria;Campylobacterales;Sulfurimonas_f;Sulfurimonas	Sulfurimonas	0.0105	0.7173
Otu660	Bacteria;Proteobacteria;Betaproteobacteria;Gallionellales;Gallionellaceae;Nitrotoga	Nitrotoga	0	0.7009
Otu576	Bacteria;Proteobacteria;Alphaproteobacteria;Rhodobacterales;Rhodobacteraceae;Rhodobacteraceae_uc	Rhodobacteraceae_uc	0.23	0.4686
Otu286	Bacteria;Firmicutes;Bacilli;Bacillales;Paenibacillaceae;Paenibacillaceae_uc	Paenibacillaceae_uc	0	0.6577
Otu610	Bacteria;Proteobacteria;Alphaproteobacteria;Rhodospirillales;Rhodospirillaceae;Rhodospirillaceae_uc	Rhodospirillaceae_uc	0	0.6187
Otu882	Bacteria;Tenericutes;Mollicutes;Acholeplasmatales;Acholeplasmataceae;AB598274_g	AB598274_g	0	0.6022
Otu566	Bacteria;Proteobacteria;Alphaproteobacteria;Rhodobacterales;Rhodobacteraceae;Maritimibacter	Maritimibacter	0.1499	0.4522
Otu516	Bacteria;Proteobacteria;Alphaproteobacteria;Rhizobiales;Parvibaculum_f;Parvibaculum	Parvibaculum	0.0174	0.5837
Otu897	Bacteria;TM6;TM6_c;Babela_o;FJ264771_f;FJ264771_f_uc	FJ264771_f_uc	0	0.596
Otu574	Bacteria;Proteobacteria;Alphaproteobacteria;Rhodobacterales;Rhodobacteraceae;Pseudorhodobacter	Pseudorhodobacter	0.3799	0.2055
Otu675	Bacteria;Proteobacteria;Deltaproteobacteria;Bradymonadales;Bradymonadaceae;Bradymonadaceae_uc	Bradymonadaceae_uc	0	0.5775
Otu134	Bacteria;Bacteroidetes;Bacteroidia;Bacteroidales;GQ357022_f;GQ357022_f_uc	GQ357022_f_uc	0	0.5611
Otu356	Bacteria;Firmicutes;Clostridia;Clostridiales;Ruminococcaceae;Saccharofermentans	Saccharofermentans	0	0.5529
Otu646	Bacteria;Proteobacteria;Betaproteobacteria;Burkholderiales;Alcaligenaceae;Pusillimonas	Pusillimonas	0.5088	0.0288
Otu481	Bacteria;Proteobacteria;Alphaproteobacteria;Rhizobiales;Bauldia_f;Bauldia_f_uc	Bauldia_f_uc	0.0174	0.5179
Otu287	Bacteria;Firmicutes;Bacilli;Bacillales;Paenibacillaceae;Paenibacillus	Paenibacillus	0.0244	0.4707
Otu575	Bacteria;Proteobacteria;Alphaproteobacteria;Rhodobacterales;Rhodobacteraceae;Rhodobacter	Rhodobacter	0.0174	0.4707
Otu679	Bacteria;Proteobacteria;Deltaproteobacteria;Desulfobacterales;Desulfatiglans_f;Desulfatiglans	Desulfatiglans	0	0.4727
Otu587	Bacteria;Proteobacteria;Alphaproteobacteria;Rhodobacterales;Rhodobacteraceae;Sulfitobacter	Sulfitobacter	0.4252	0.0473
Otu302	Bacteria;Firmicutes;Bacilli;Bacillales;Staphylococcaceae;Staphylococcus	Staphylococcus	0.0871	0.3782
Otu154	Bacteria;Bacteroidetes;Bacteroidia;Marinilabiliales;Prolixibacteraceae;Prolixibacteraceae_uc	Prolixibacteraceae_uc	0.0139	0.4357
Otu622	Bacteria;Proteobacteria;Alphaproteobacteria;Sphingomonadales;Erythrobacteraceae;Erythrobacteraceae_uc	Erythrobacteraceae_uc	0	0.446
Otu602	Bacteria;Proteobacteria;Alphaproteobacteria;Rhodospirillales;Rhodospirillaceae;DQ889880_g	DQ889880_g	0	0.4316
Otu489	Bacteria;Proteobacteria;Alphaproteobacteria;Rhizobiales;Bradyrhizobiaceae;Bradyrhizobium	Bradyrhizobium	0.1011	0.3289
Otu884	Bacteria;Tenericutes;Mollicutes;Acholeplasmatales;Acholeplasmataceae;Acholeplasmataceae_uc	Acholeplasmataceae_uc	0	0.4234
Otu803	Bacteria;Proteobacteria;Gammaproteobacteria;FN820314_o;FN820314_f;FN820314_g	FN820314_g	0	0.4049
Otu631	Bacteria;Proteobacteria;Alphaproteobacteria;Sphingomonadales;Sphingomonadaceae;Sphingorhabdus	Sphingorhabdus	0.223	0.1809
Otu682	Bacteria;Proteobacteria;Deltaproteobacteria;Desulfobacterales;Desulfobacteraceae;AXXL_g	AXXL_g	0	0.4008
Otu772	Bacteria;Proteobacteria;Gammaproteobacteria;Chromatiales;Ectothiorhodospiraceae;Thioalkalivibrio	Thioalkalivibrio	0	0.3987
Otu623	Bacteria;Proteobacteria;Alphaproteobacteria;Sphingomonadales;Erythrobacteraceae;Porphyrobacter	Porphyrobacter	0.1499	0.2425
Otu135	Bacteria;Bacteroidetes;Bacteroidia;Bacteroidales;GQ357022_f;GQ357022_g	GQ357022_g	0	0.3823
Otu614	Bacteria;Proteobacteria;Alphaproteobacteria;Rickettsiales;Holosporaceae;Holosporaceae_uc	Holosporaceae_uc	0.2196	0.1624
Otu334	Bacteria;Firmicutes;Clostridia;Clostridiales;Lachnospiraceae;Lachnospiraceae_uc	Lachnospiraceae_uc	0.0558	0.3247
Otu430	Bacteria;Peregrinibacteria;Peribacteria;Peribacterales;Peribacteraceae;Peribacteraceae_uc	Peribacteraceae_uc	0	0.3617
Otu269	Bacteria;Firmicutes;Bacilli;Bacillales;Alicyclobacillaceae;Alicyclobacillaceae_uc	Alicyclobacillaceae_uc	0	0.3597
Otu808	Bacteria;Proteobacteria;Gammaproteobacteria;Legionellales;Legionellaceae;Legionellaceae_uc	Legionellaceae_uc	0.0523	0.3021
Otu218	Bacteria;Chloroflexi;Anaerolineae;Anaerolinaeles;Anaerolinaceae;EU246234_g	EU246234_g	0	0.3515
Otu323	Bacteria;Firmicutes;Clostridia;Clostridiales;Clostridiaceae;Proteiniclasticum	Proteiniclasticum	0	0.3515
Otu150	Bacteria;Bacteroidetes;Bacteroidia;Marinilabiliales;Marinilabiliaceae;Geofilum	Geofilum	0	0.3412
Otu825	Bacteria;Proteobacteria;Gammaproteobacteria;Oceanospirillales;Halomonadaceae;Halomonas	Halomonas	0.0105	0.3227
Otu819	Bacteria;Proteobacteria;Gammaproteobacteria;Oceanospirillales;EU287122_f;EU328024_g	EU328024_g	0	0.3268
Otu669	Bacteria;Proteobacteria;Betaproteobacteria;Rhodocyclales;Zoogloeaceae;Azoarcus	Azoarcus	0.0035	0.3206
Otu483	Bacteria;Proteobacteria;Alphaproteobacteria;Rhizobiales;Beijerinckiaceae;Beijerinckia	Beijerinckia	0.223	0.0987
Otu255	Bacteria;Cyanobacteria;Chroobacteria;Chroococcales;Cyanobacteriaceae;Cyanobacteriaceae_uc	Cyanobacteriaceae_uc	0	0.3206
Otu321	Bacteria;Firmicutes;Clostridia;Clostridiales;Clostridiaceae;Clostridium	Clostridium	0.1952	0.1233
Otu891	Bacteria;TM6;TM6_c;Babela_o;AJ387898_f;AJ387898_g	AJ387898_g	0.1464	0.1665
Otu207	Bacteria;Chlorobi;Ignavibacteriae;FJ517031_o;FJ517031_f;FJ517031_f_uc	FJ517031_f_uc	0	0.3104
Otu607	Bacteria;Proteobacteria;Alphaproteobacteria;Rhodospirillales;Rhodospirillaceae;Magnetovibrio	Magnetovibrio	0	0.3042
Otu691	Bacteria;Proteobacteria;Deltaproteobacteria;Desulfobacterales;Desulfobacteraceae;Desulfotignum	Desulfotignum	0	0.2877
Otu392	Bacteria;Hydrogenedentes_NKB19;Hydrogenedens_c;Hydrogenedens_o;Hydrogenedens_f;Hydrogenedens_f_uc	Hydrogenedens_f_uc	0	0.2836
Otu689	Bacteria;Proteobacteria;Deltaproteobacteria;Desulfobacterales;Desulfobacteraceae;Desulfococcus	Desulfococcus	0	0.2713
Otu801	Bacteria;Proteobacteria;Gammaproteobacteria;FN820314_o;FN820314_f;AM883178_g	AM883178_g	0	0.2672
Otu140	Bacteria;Bacteroidetes;Bacteroidia;Bacteroidales;Lentimicrobiaceae;Lentimicrobiaceae_uc	Lentimicrobiaceae_uc	0	0.261
Otu420	Bacteria;Parcubacteria_OD1;Paceibacter_c;CP011215_o;CP011215_f;CP011215_f_uc	CP011215_f_uc	0	0.261
Otu452	Bacteria;Planctomycetes;Planctomycetia;Planctomycetales;Planctomycetaceae;Gimesia	Gimesia	0.2196	0.0411
Otu680	Bacteria;Proteobacteria;Deltaproteobacteria;Desulfobacterales;Desulfatiglans_f;Desulfatiglans_f_uc	Desulfatiglans_f_uc	0.007	0.2508
Otu639	Bacteria;Proteobacteria;Betaproteobacteria;Burkholderiales;Alcaligenaceae;GQ249353_g	GQ249353_g	0.0767	0.1809
Otu400	Bacteria;Latescibacteria_WS3;Latescibacter_c;AB530233_o;GU302492_f;GU302492_g	GU302492_g	0	0.2549
Otu685	Bacteria;Proteobacteria;Deltaproteobacteria;Desulfobacterales;Desulfobacteraceae;Desulfobacter	Desulfobacter	0.0139	0.2405
Otu754	Bacteria;Proteobacteria;Gammaproteobacteria;Cellvibrionales;Halieaceae;Haliea	Haliea	0	0.2528
Otu509	Bacteria;Proteobacteria;Alphaproteobacteria;Rhizobiales;Hyphomicrobiaceae;Methyloceanibacter	Methyloceanibacter	0.0279	0.224
Otu690	Bacteria;Proteobacteria;Deltaproteobacteria;Desulfobacterales;Desulfobacteraceae;Desulfosarcina	Desulfosarcina	0	0.2508
Otu216	Bacteria;Chloroflexi;Anaerolineae;Anaerolinaeles;Anaerolinaceae;Anaerolinaceae_uc	Anaerolinaceae_uc	0	0.2487
Otu851	Bacteria;Proteobacteria;Gammaproteobacteria;Xanthomonadales;Xanthomonadaceae;Stenotrophomonas	Stenotrophomonas	0.0802	0.1644
Otu736	Bacteria;Proteobacteria;Epsilonproteobacteria;Campylobacterales;Campylobacteraceae;Campylobacteraceae_uc	Campylobacteraceae_uc	0.0279	0.2158
Otu650	Bacteria;Proteobacteria;Betaproteobacteria;Burkholderiales;Comamonadaceae;Curvibacter	Curvibacter	0	0.2405
Otu512	Bacteria;Proteobacteria;Alphaproteobacteria;Rhizobiales;Methylobacteriaceae;Methylobacterium	Methylobacterium	0.0418	0.1953
Otu145	Bacteria;Bacteroidetes;Bacteroidia;Bacteroidales;Porphyromonadaceae;HM218882_g	HM218882_g	0	0.2343
Otu820	Bacteria;Proteobacteria;Gammaproteobacteria;Oceanospirillales;EU735638_f;EU735638_g	EU735638_g	0	0.224
Otu165	Bacteria;Bacteroidetes;Cytophagia;Cytophagales;Marivirga_f;Marivirga	Marivirga	0	0.2158
Otu177	Bacteria;Bacteroidetes;Flavobacteria;Flavobacteriales;Flavobacteriaceae;Arenibacter	Arenibacter	0	0.2138
Otu205	Bacteria;Caldithrix_p;Caldithrix_c;EU283592_o;EU283592_f;EU283592_f_uc	EU283592_f_uc	0	0.2138
Otu780	Bacteria;Proteobacteria;Gammaproteobacteria;Chromatiales;Sulfuriflexus_f;Sulfuriflexus_f_uc	Sulfuriflexus_f_uc	0	0.2117
Otu791	Bacteria;Proteobacteria;Gammaproteobacteria;Chromatiales;Wenzhouxiangellaceae;Wenzhouxiangella	Wenzhouxiangella	0	0.2117
Otu571	Bacteria;Proteobacteria;Alphaproteobacteria;Rhodobacterales;Rhodobacteraceae;Palleronia	Palleronia	0.0906	0.1192
Otu50	Bacteria;Actinobacteria;Actinobacteria_c;Micrococcales;Intrasporangiaceae;Intrasporangiaceae_uc	Intrasporangiaceae_uc	0	0.2096
Otu33	Bacteria;Actinobacteria;Actinobacteria_c;Actinomycetales;Actinomycetaceae;Actinomyces	Actinomyces	0.1917	0.0123
Otu444	Bacteria;Planctomycetes;Planctomycetia;Planctomycetales;Isosphaeraceae;Isosphaeraceae_uc	Isosphaeraceae_uc	0.007	0.1953
Otu174	Bacteria;Bacteroidetes;Flavobacteria;Flavobacteriales;Cryomorphaceae;Cryomorphaceae_uc	Cryomorphaceae_uc	0	0.1973
Otu58	Bacteria;Actinobacteria;Actinobacteria_c;Micrococcales;Microbacteriaceae;Leucobacter	Leucobacter	0.1638	0.0329
Otu52	Bacteria;Actinobacteria;Actinobacteria_c;Micrococcales;Intrasporangiaceae;Ornithinimicrobium	Ornithinimicrobium	0.0105	0.1768
Otu212	Bacteria;Chlorobi;OPB56_c;OPB56_o;EF648021_f;EF471569_g	EF471569_g	0	0.187
Otu332	Bacteria;Firmicutes;Clostridia;Clostridiales;Lachnospiraceae;Clostridium_g34	Clostridium_g34	0.1324	0.0473
Otu153	Bacteria;Bacteroidetes;Bacteroidia;Marinilabiliales;Prolixibacteraceae;Mariniphaga	Mariniphaga	0	0.1788
Otu756	Bacteria;Proteobacteria;Gammaproteobacteria;Cellvibrionales;Halieaceae;Marimicrobium	Marimicrobium	0	0.1768
Otu869	Bacteria;Saccharibacteria_TM7;Saccharimonas_c;Saccharimonas_o;PAC000016_f;PAC000016_g	PAC000016_g	0	0.1768
Otu569	Bacteria;Proteobacteria;Alphaproteobacteria;Rhodobacterales;Rhodobacteraceae;Oceaniovalibus	Oceaniovalibus	0.0035	0.1726
Otu508	Bacteria;Proteobacteria;Alphaproteobacteria;Rhizobiales;Hyphomicrobiaceae;Hyphomicrobium	Hyphomicrobium	0.0209	0.1541
Otu373	Bacteria;Firmicutes;Tissierellia;Tissierellales;Sedimentibacter_f;Dethiosulfatibacter	Dethiosulfatibacter	0.0105	0.1644
Otu34	Bacteria;Actinobacteria;Actinobacteria_c;Corynebacteriales;Corynebacteriaceae;Corynebacterium	Corynebacterium	0.0174	0.1541
Otu319	Bacteria;Firmicutes;Clostridia;Clostridiales;Christensenellaceae;PAC001207_g	PAC001207_g	0	0.1685
Otu572	Bacteria;Proteobacteria;Alphaproteobacteria;Rhodobacterales;Rhodobacteraceae;Paracoccus	Paracoccus	0.1046	0.0617
Otu428	Bacteria;Peregrinibacteria;Peribacteria;LBOR_o;EU246208_f;EU246208_f_uc	EU246208_f_uc	0.007	0.1583
Otu862	Bacteria;Rhodothermaeota;Balneolia;Balneolales;Balneolaceae;HM127350_g	HM127350_g	0	0.1644
Otu292	Bacteria;Firmicutes;Bacilli;Bacillales;Planococcaceae;Planococcus	Planococcus	0.0105	0.1521
Otu447	Bacteria;Planctomycetes;Planctomycetia;Planctomycetales;Planctomycetaceae;Blastopirellula	Blastopirellula	0	0.1562
Otu83	Bacteria;Actinobacteria;Actinobacteria_c;Propionibacteriales;Propionibacteriaceae;Cutibacterium	Cutibacterium	0.0244	0.1295
Otu912	Bacteria;Verrucomicrobia;Opitutae;Opitutales;Opitutaceae;Opitutaceae_uc	Opitutaceae_uc	0.007	0.1439
Otu433	Bacteria;Planctomycetes;Phycisphaerae;CP019633_o;CP019633_f;CP019633_f_uc	CP019633_f_uc	0	0.15
Otu591	Bacteria;Proteobacteria;Alphaproteobacteria;Rhodobacterales;Rhodobacteraceae;Thioclava	Thioclava	0.1429	0.0062
Otu344	Bacteria;Firmicutes;Clostridia;Clostridiales;Natronincola_f;Natronincola_f_uc	Natronincola_f_uc	0	0.148
Otu352	Bacteria;Firmicutes;Clostridia;Clostridiales;Ruminococcaceae;Ercella	Ercella	0	0.148
Otu415	Bacteria;Omnitrophica_OP3;EU522667_c;EU522667_o;EU522667_f;EU522667_f_uc	EU522667_f_uc	0	0.148
Otu350	Bacteria;Firmicutes;Clostridia;Clostridiales;Peptostreptococcaceae;Romboutsia	Romboutsia	0.0523	0.0945
Otu227	Bacteria;Chloroflexi;Anaerolineae;Anaerolinaeles;GCA004_f;GCA004_f_uc	GCA004_f_uc	0	0.1459
Otu734	Bacteria;Proteobacteria;Epsilonproteobacteria;Campylobacterales;AY571498_f;AY571498_f_uc	AY571498_f_uc	0	0.1459
Otu887	Bacteria;Tenericutes;Mollicutes;PAC001265_o;GU196243_f;GU196243_g	GU196243_g	0	0.1459
Otu122	Bacteria;Aminicenantes_OP8;AQSP_c;HQ588586_o;HQ588586_f;HQ588586_f_uc	HQ588586_f_uc	0	0.1439
Otu676	Bacteria;Proteobacteria;Deltaproteobacteria;Bradymonadales;EU799406_f;EU799406_f_uc	EU799406_f_uc	0	0.1439
Otu813	Bacteria;Proteobacteria;Gammaproteobacteria;Methylococcales;Methylophaga_f;Methylophaga	Methylophaga	0	0.1439
Otu552	Bacteria;Proteobacteria;Alphaproteobacteria;Rhodobacterales;Rhodobacteraceae;Gemmobacter	Gemmobacter	0.0767	0.0637
Otu625	Bacteria;Proteobacteria;Alphaproteobacteria;Sphingomonadales;Sphingomonadaceae;Novosphingobium	Novosphingobium	0.0349	0.1028
Otu492	Bacteria;Proteobacteria;Alphaproteobacteria;Rhizobiales;Bradyrhizobiaceae;Pseudolabrys	Pseudolabrys	0	0.1357
Otu377	Bacteria;Firmicutes;Tissierellia;Tissierellales;Tissierellaceae;Tissierellaceae_uc	Tissierellaceae_uc	0	0.1336
Otu584	Bacteria;Proteobacteria;Alphaproteobacteria;Rhodobacterales;Rhodobacteraceae;Seohaeicola	Seohaeicola	0.0627	0.0699
Otu97	Bacteria;Actinobacteria;MarineActino_c;Actinomarinales;PAC002137_f;PAC002137_g	PAC002137_g	0	0.1315
Otu340	Bacteria;Firmicutes;Clostridia;Clostridiales;Mogibacterium_f;Mogibacterium_f_uc	Mogibacterium_f_uc	0	0.1315
Otu744	Bacteria;Proteobacteria;Gammaproteobacteria;Alteromonadales;Marinobacter_f;Marinobacter	Marinobacter	0	0.1315
Otu677	Bacteria;Proteobacteria;Deltaproteobacteria;Desulfarculales;Desulfarculaceae;Desulfarculaceae_uc	Desulfarculaceae_uc	0.007	0.1213
Otu125	Bacteria;Bacteroidetes;Bacteroidia;Bacteroidales;AJ853611_f;AJ853611_f_uc	AJ853611_f_uc	0	0.1274
Otu215	Bacteria;Chloroflexi;Anaerolineae;Anaerolinaeles;Anaerolinaceae;AJ009469_g	AJ009469_g	0	0.1274
Otu326	Bacteria;Firmicutes;Clostridia;Clostridiales;Dehalobacterium_f;Dehalobacterium_f_uc	Dehalobacterium_f_uc	0	0.1274
Otu329	Bacteria;Firmicutes;Clostridia;Clostridiales;Eubacteriaceae;Alkalibacter	Alkalibacter	0	0.1274
Otu898	Bacteria;TM6;TM6_c;Babela_o;FJ405888_f;FJ405888_f_uc	FJ405888_f_uc	0	0.1274
Otu919	Bacteria;WWE3;CP006914_c;CP006914_o;CP006914_f;CP006914_f_uc	CP006914_f_uc	0	0.1254
Otu470	Bacteria;Proteobacteria;Alphaproteobacteria;Caulobacterales;Caulobacteraceae;Phenylobacterium	Phenylobacterium	0.0035	0.1213
Otu523	Bacteria;Proteobacteria;Alphaproteobacteria;Rhizobiales;Phyllobacteriaceae;Mesorhizobium	Mesorhizobium	0.0139	0.1089
Otu762	Bacteria;Proteobacteria;Gammaproteobacteria;Cellvibrionales;Pseudohongiella_f;Pseudohongiella	Pseudohongiella	0	0.1213
Otu770	Bacteria;Proteobacteria;Gammaproteobacteria;Chromatiales;Ectothiorhodospiraceae;Ectothiorhodosinus	Ectothiorhodosinus	0	0.1192
Otu630	Bacteria;Proteobacteria;Alphaproteobacteria;Sphingomonadales;Sphingomonadaceae;Sphingopyxis	Sphingopyxis	0.0035	0.1151
Otu777	Bacteria;Proteobacteria;Gammaproteobacteria;Chromatiales;Sedimenticola_f;Sedimenticola	Sedimenticola	0	0.1172
Otu206	Bacteria;Chlorobi;Chlorobia;Chlorobiales;Chlorobiaceae;Chlorobaculum	Chlorobaculum	0	0.1151
Otu502	Bacteria;Proteobacteria;Alphaproteobacteria;Rhizobiales;Devosia_f;Devosia_f_uc	Devosia_f_uc	0.0383	0.076
Otu6	Bacteria;Acidobacteria;Holophagae;Holophagales;Holophagaceae;Holophaga	Holophaga	0	0.113
Otu106	Bacteria;Actinobacteria;Rubrobacteria;Gaiellales;Gaiellaceae;Gaiella	Gaiella	0	0.113
Otu118	Bacteria;Actinobacteria;Thermoleophilia;Thermoleophilales;Thermoleophilaceae;PAC000142_g	PAC000142_g	0	0.113
Otu419	Bacteria;Parcubacteria_OD1;LCGL_c;LCGL_o;LCGL_f;LCGL_f_uc	LCGL_f_uc	0	0.113
Otu776	Bacteria;Proteobacteria;Gammaproteobacteria;Chromatiales;Sedimenticola_f;Endoriftia	Endoriftia	0	0.113
Otu545	Bacteria;Proteobacteria;Alphaproteobacteria;Rhodobacterales;Rhodobacteraceae;Amaricoccus	Amaricoccus	0	0.111
Otu594	Bacteria;Proteobacteria;Alphaproteobacteria;Rhodospirillales;Alysiosphaera_f;Alysiosphaera_f_uc	Alysiosphaera_f_uc	0	0.111
Otu501	Bacteria;Proteobacteria;Alphaproteobacteria;Rhizobiales;Devosia_f;Devosia	Devosia	0.0244	0.0843
Otu265	Bacteria;Deinococcus-Thermus;Deinococci;Trueperales;Trueperaceae;FN436135_g	FN436135_g	0.007	0.1007
Otu774	Bacteria;Proteobacteria;Gammaproteobacteria;Chromatiales;FM242209_f;FM242209_g	FM242209_g	0	0.1069
Otu589	Bacteria;Proteobacteria;Alphaproteobacteria;Rhodobacterales;Rhodobacteraceae;Tateyamaria	Tateyamaria	0.0105	0.0945
Otu462	Bacteria;Planctomycetes;Planctomycetia;Planctomycetales;Planctomycetaceae;X81940_g	X81940_g	0	0.1048
Otu846	Bacteria;Proteobacteria;Gammaproteobacteria;Xanthomonadales;Xanthomonadaceae;Arenimonas	Arenimonas	0	0.1048
Otu908	Bacteria;TM6;TM6_c;Babela_o;X97099_f;X97099_f_uc	X97099_f_uc	0.1046	0
Otu608	Bacteria;Proteobacteria;Alphaproteobacteria;Rhodospirillales;Rhodospirillaceae;Pelagibius	Pelagibius	0	0.1028
Otu708	Bacteria;Proteobacteria;Deltaproteobacteria;DQ394969_o;DQ394969_f;DQ394969_f_uc	DQ394969_f_uc	0	0.1028
Otu504	Bacteria;Proteobacteria;Alphaproteobacteria;Rhizobiales;Devosia_f;Pelagibacterium	Pelagibacterium	0.0244	0.0781
Otu782	Bacteria;Proteobacteria;Gammaproteobacteria;Chromatiales;Thioalkalispiraceae;Thioalkalispira	Thioalkalispira	0	0.1007
Otu877	Bacteria;SR1;CP006913_c;CP006913_o;CP006913_f;CP006913_f_uc	CP006913_f_uc	0	0.0987
Otu11	Bacteria;Acidobacteria;PAC002261_c;AM997925_o;AM997925_f;HQ190557_g	HQ190557_g	0	0.0945
Otu886	Bacteria;Tenericutes;Mollicutes;PAC001265_o;GU196243_f;GU196243_f_uc	GU196243_f_uc	0	0.0945
Otu459	Bacteria;Planctomycetes;Planctomycetia;Planctomycetales;Planctomycetaceae;Planctomicrobium	Planctomicrobium	0.0941	0
Otu325	Bacteria;Firmicutes;Clostridia;Clostridiales;CP014606_f;DQ256327_g	DQ256327_g	0.0105	0.0822
Otu876	Bacteria;Spirochaetes;Spirochaetia;Spirochaetales;Spirochaetaceae;Spirochaetaceae_uc	Spirochaetaceae_uc	0	0.0925
Otu835	Bacteria;Proteobacteria;Gammaproteobacteria;Pseudomonadales;Pseudomonadaceae;Pseudomonas	Pseudomonas	0.0349	0.0575
Otu461	Bacteria;Planctomycetes;Planctomycetia;Planctomycetales;Planctomycetaceae;Rhodopirellula	Rhodopirellula	0.0035	0.0884
Otu585	Bacteria;Proteobacteria;Alphaproteobacteria;Rhodobacterales;Rhodobacteraceae;Silicimonas	Silicimonas	0	0.0904
Otu337	Bacteria;Firmicutes;Clostridia;Clostridiales;Mogibacterium_f;Anaerovorax	Anaerovorax	0	0.0884
Otu317	Bacteria;Firmicutes;Clostridia;Clostridiales;Christensenellaceae;Christensenella	Christensenella	0.0105	0.076
Otu291	Bacteria;Firmicutes;Bacilli;Bacillales;Planococcaceae;Planococcaceae_uc	Planococcaceae_uc	0	0.0863
Otu612	Bacteria;Proteobacteria;Alphaproteobacteria;Rickettsiales;AY344373_f;AY344373_f_uc	AY344373_f_uc	0	0.0863
Otu763	Bacteria;Proteobacteria;Gammaproteobacteria;Cellvibrionales;Pseudohongiella_f;Pseudohongiella_f_uc	Pseudohongiella_f_uc	0	0.0863
Otu526	Bacteria;Proteobacteria;Alphaproteobacteria;Rhizobiales;Phyllobacteriaceae;Phyllobacteriaceae_uc	Phyllobacteriaceae_uc	0.0279	0.0575
Otu505	Bacteria;Proteobacteria;Alphaproteobacteria;Rhizobiales;Hyphomicrobiaceae;Anderseniella	Anderseniella	0	0.0843
Otu710	Bacteria;Proteobacteria;Deltaproteobacteria;Myxococcales;Anaeromyxobacteraceae;Anaeromyxobacteraceae_uc	Anaeromyxobacteraceae_uc	0.007	0.076
Otu144	Bacteria;Bacteroidetes;Bacteroidia;Bacteroidales;ML635J-40_f;ML635J-40_f_uc	ML635J-40_f_uc	0	0.0822
Otu386	Bacteria;Gemmatimonadetes;Longimicrobia;GU568020_o;GU568020_f;GU568020_g	GU568020_g	0	0.0822
Otu888	Bacteria;Thermotogae;Thermotogae_c;Kosmotogales;Kosmotogaceae;Mesotoga	Mesotoga	0.0035	0.0781
Otu273	Bacteria;Firmicutes;Bacilli;Bacillales;Bacillaceae;Bacillaceae_uc	Bacillaceae_uc	0	0.0802
Otu277	Bacteria;Firmicutes;Bacilli;Bacillales;Bacillaceae;Halobacillus	Halobacillus	0	0.0802
Otu391	Bacteria;Hydrogenedentes_NKB19;Hydrogenedens_c;Hydrogenedens_o;Hydrogenedens_f;FJ497309_g	FJ497309_g	0	0.0802
Otu40	Bacteria;Actinobacteria;Actinobacteria_c;Corynebacteriales;Nocardiaceae;Rhodococcus	Rhodococcus	0.0349	0.0452
Otu535	Bacteria;Proteobacteria;Alphaproteobacteria;Rhizobiales;Rhizobiaceae;Rhizobium	Rhizobium	0.007	0.0719
Otu456	Bacteria;Planctomycetes;Planctomycetia;Planctomycetales;Planctomycetaceae;PAC000036_g	PAC000036_g	0.0105	0.0678
Otu270	Bacteria;Firmicutes;Bacilli;Bacillales;Alicyclobacillaceae;Tumebacillus	Tumebacillus	0	0.0781
Otu279	Bacteria;Firmicutes;Bacilli;Bacillales;Bacillaceae;Paralkalibacillus	Paralkalibacillus	0	0.0781
Otu688	Bacteria;Proteobacteria;Deltaproteobacteria;Desulfobacterales;Desulfobacteraceae;Desulfobacula	Desulfobacula	0	0.0781
Otu263	Bacteria;Deferribacteres;Deferribacteres_c;Deferribacterales;Deferribacteraceae;Seleniivibrio	Seleniivibrio	0.0244	0.0534
Otu697	Bacteria;Proteobacteria;Deltaproteobacteria;Desulfobulbaceae_o;Desulfobulbaceae;Desulfofustis	Desulfofustis	0.0035	0.074
Otu426	Bacteria;Peregrinibacteria;Peribacteria;FJ205371_o;FJ205371_f;FJ205371_g	FJ205371_g	0.007	0.0678
Otu907	Bacteria;TM6;TM6_c;Babela_o;PAC000239_f;PAC000239_g	PAC000239_g	0.0209	0.0534
Otu515	Bacteria;Proteobacteria;Alphaproteobacteria;Rhizobiales;Parvibaculum_f;FJ152698_g	FJ152698_g	0	0.074
Otu665	Bacteria;Proteobacteria;Betaproteobacteria;PAC001907_o;PAC001907_f;PAC001907_g	PAC001907_g	0	0.074
Otu771	Bacteria;Proteobacteria;Gammaproteobacteria;Chromatiales;Ectothiorhodospiraceae;Ectothiorhodospiraceae_uc	Ectothiorhodospiraceae_uc	0	0.0719
Otu883	Bacteria;Tenericutes;Mollicutes;Acholeplasmatales;Acholeplasmataceae;Acholeplasma	Acholeplasma	0	0.0719
Otu619	Bacteria;Proteobacteria;Alphaproteobacteria;Sphingomonadales;Erythrobacteraceae;Altererythrobacter	Altererythrobacter	0.007	0.0637
Otu681	Bacteria;Proteobacteria;Deltaproteobacteria;Desulfobacterales;Desulfobacteraceae;AJ704684_g	AJ704684_g	0	0.0699
Otu730	Bacteria;Proteobacteria;Deltaproteobacteria;Syntrophaceae_o;Syntrophaceae;GU180161_g	GU180161_g	0	0.0699
Otu811	Bacteria;Proteobacteria;Gammaproteobacteria;Methylococcales;Methylococcaceae;Methylococcaceae_uc	Methylococcaceae_uc	0	0.0699
Otu894	Bacteria;TM6;TM6_c;Babela_o;Babela_f;Babela_f_uc	Babela_f_uc	0	0.0699
Otu531	Bacteria;Proteobacteria;Alphaproteobacteria;Rhizobiales;Pleomorphomonas_f;Chthonobacter	Chthonobacter	0	0.0678
Otu538	Bacteria;Proteobacteria;Alphaproteobacteria;Rhizobiales;Rhodomicrobium_f;EU753663_g	EU753663_g	0	0.0678
Otu595	Bacteria;Proteobacteria;Alphaproteobacteria;Rhodospirillales;Alysiosphaera_f;FM242433_g	FM242433_g	0	0.0678
Otu761	Bacteria;Proteobacteria;Gammaproteobacteria;Cellvibrionales;Pseudohongiella_f;GU474872_g	GU474872_g	0	0.0678
Otu837	Bacteria;Proteobacteria;Gammaproteobacteria;Steroidobacter_o;FJ152613_f;FJ152613_g	FJ152613_g	0	0.0678
Otu860	Bacteria;Rhodothermaeota;Balneolia;Balneolales;Balneolaceae;Balneolaceae_uc	Balneolaceae_uc	0	0.0678
Otu831	Bacteria;Proteobacteria;Gammaproteobacteria;Pseudomonadales;Moraxellaceae;Acinetobacter	Acinetobacter	0.007	0.0596
Otu5	Bacteria;Acidobacteria;CP011806_c;CP011806_o;PAC002217_f;PAC002217_f_uc	PAC002217_f_uc	0	0.0658
Otu94	Bacteria;Actinobacteria;Coriobacteriia;Coriobacteriales;Coriobacteriaceae;GQ396959_g	GQ396959_g	0	0.0658
Otu411	Bacteria;Nitrospirae;Nitrospira_c;Nitrospirales;Nitrospiraceae;Nitrospira	Nitrospira	0	0.0658
Otu714	Bacteria;Proteobacteria;Deltaproteobacteria;Myxococcales;FJ516990_f;FJ516990_f_uc	FJ516990_f_uc	0	0.0658
Otu561	Bacteria;Proteobacteria;Alphaproteobacteria;Rhodobacterales;Rhodobacteraceae;Loktanella	Loktanella	0.0174	0.0473
Otu658	Bacteria;Proteobacteria;Betaproteobacteria;Burkholderiales;Ralstonia_f;Ralstonia	Ralstonia	0.0314	0.0329
Otu124	Bacteria;Bacteroidetes;Bacteroidia;Bacteroidales;AC160630_f;AC160630_g	AC160630_g	0	0.0637
Otu271	Bacteria;Firmicutes;Bacilli;Bacillales;Bacillaceae;Alkalicoccus	Alkalicoccus	0	0.0637
Otu300	Bacteria;Firmicutes;Bacilli;Bacillales;Staphylococcaceae;Nosocomiicoccus	Nosocomiicoccus	0	0.0637
Otu397	Bacteria;JS1;AQYX_c;AQYX_o;AQYX_f;EF559145_g	EF559145_g	0	0.0637
Otu603	Bacteria;Proteobacteria;Alphaproteobacteria;Rhodospirillales;Rhodospirillaceae;EU589272_g	EU589272_g	0	0.0637
Otu755	Bacteria;Proteobacteria;Gammaproteobacteria;Cellvibrionales;Halieaceae;Halieaceae_uc	Halieaceae_uc	0	0.0637
Otu901	Bacteria;TM6;TM6_c;Babela_o;HM243873_f;HM243873_f_uc	HM243873_f_uc	0.0139	0.0493
Otu53	Bacteria;Actinobacteria;Actinobacteria_c;Micrococcales;Intrasporangiaceae;Serinicoccus	Serinicoccus	0.0035	0.0596
Otu72	Bacteria;Actinobacteria;Actinobacteria_c;Micrococcales;Micrococcaceae;Nesterenkonia	Nesterenkonia	0.007	0.0555
Otu347	Bacteria;Firmicutes;Clostridia;Clostridiales;Peptococcaceae;Pelotomaculum	Pelotomaculum	0	0.0617
Otu857	Bacteria;Proteobacteria;Oligoflexia;Oligoflexales;Oligoflexaceae;Oligoflexaceae_uc	Oligoflexaceae_uc	0	0.0617
Otu906	Bacteria;TM6;TM6_c;Babela_o;PAC000239_f;PAC000239_f_uc	PAC000239_f_uc	0	0.0617
Otu299	Bacteria;Firmicutes;Bacilli;Bacillales;Staphylococcaceae;Aliicoccus	Aliicoccus	0.0139	0.0473
Otu704	Bacteria;Proteobacteria;Deltaproteobacteria;Desulfuromonadales;Desulfuromonadaceae;Desulfuromusa	Desulfuromusa	0.0139	0.0473
Otu231	Bacteria;Chloroflexi;Anaerolineae;Anaerolinaeles;Promineofilum_f;Promineofilum_f_uc	Promineofilum_f_uc	0	0.0596
Otu396	Bacteria;JS1;AQYX_c;AQYX_o;AQYX_f;AQYX_g	AQYX_g	0	0.0596
Otu517	Bacteria;Proteobacteria;Alphaproteobacteria;Rhizobiales;Parvibaculum_f;Parvibaculum_f_uc	Parvibaculum_f_uc	0	0.0596
Otu616	Bacteria;Proteobacteria;Alphaproteobacteria;Rickettsiales;Rickettsiaceae;Rickettsiaceae_uc	Rickettsiaceae_uc	0.0592	0
Otu643	Bacteria;Proteobacteria;Betaproteobacteria;Burkholderiales;Alcaligenaceae;Paralcaligenes	Paralcaligenes	0.0592	0
Otu484	Bacteria;Proteobacteria;Alphaproteobacteria;Rhizobiales;Beijerinckiaceae;Beijerinckiaceae_uc	Beijerinckiaceae_uc	0.007	0.0514
Otu818	Bacteria;Proteobacteria;Gammaproteobacteria;Oceanospirillales;EU287122_f;EU287122_f_uc	EU287122_f_uc	0	0.0575
Otu546	Bacteria;Proteobacteria;Alphaproteobacteria;Rhodobacterales;Rhodobacteraceae;Aquicoccus	Aquicoccus	0.0244	0.0329
Otu905	Bacteria;TM6;TM6_c;Babela_o;PAC000133_f;PAC000133_f_uc	PAC000133_f_uc	0.0139	0.0432
Otu69	Bacteria;Actinobacteria;Actinobacteria_c;Micrococcales;Micrococcaceae;Kocuria	Kocuria	0.0035	0.0534
Otu766	Bacteria;Proteobacteria;Gammaproteobacteria;Chromatiales;Chromatiaceae;Chromatiaceae_uc	Chromatiaceae_uc	0.0279	0.0288
Otu674	Bacteria;Proteobacteria;Deltaproteobacteria;AY214193_o;GQ356959_f;GQ356959_g	GQ356959_g	0	0.0555
Otu707	Bacteria;Proteobacteria;Deltaproteobacteria;Desulfuromonadales;Desulfuromonadaceae;Pelobacter_g1	Pelobacter_g1	0	0.0555
Otu853	Bacteria;Proteobacteria;Gammaproteobacteria;Xanthomonadales;Xanthomonadaceae;Xanthomonadaceae_uc	Xanthomonadaceae_uc	0	0.0555
Otu98	Bacteria;Actinobacteria;Nitriliruptoria;Nitriliruptorales;Nitriliruptoraceae;Nitriliruptor	Nitriliruptor	0	0.0534
Otu163	Bacteria;Bacteroidetes;Cytophagia;Cytophagales;Cytophagaceae;Rhodocytophaga	Rhodocytophaga	0	0.0534
Otu187	Bacteria;Bacteroidetes;Flavobacteria;Flavobacteriales;GU454927_f;GU454927_f_uc	GU454927_f_uc	0	0.0534
Otu524	Bacteria;Proteobacteria;Alphaproteobacteria;Rhizobiales;Phyllobacteriaceae;Nitratireductor	Nitratireductor	0	0.0534
Otu847	Bacteria;Proteobacteria;Gammaproteobacteria;Xanthomonadales;Xanthomonadaceae;Luteimonas	Luteimonas	0	0.0534
Otu849	Bacteria;Proteobacteria;Gammaproteobacteria;Xanthomonadales;Xanthomonadaceae;Pseudofulvimonas	Pseudofulvimonas	0	0.0534
Otu864	Bacteria;Rhodothermaeota;Rhodothermia;Rhodothermales;AB015524_f;AB015524_f_uc	AB015524_f_uc	0	0.0534
Otu879	Bacteria;SR1;CP006913_c;CP006913_o;JN437319_f;JN437319_f_uc	JN437319_f_uc	0	0.0534
Otu500	Bacteria;Proteobacteria;Alphaproteobacteria;Rhizobiales;Chelatococcaceae;HQ697793_g	HQ697793_g	0.0035	0.0493
Otu652	Bacteria;Proteobacteria;Betaproteobacteria;Burkholderiales;Comamonadaceae;EU801607_g	EU801607_g	0.0035	0.0493
Otu410	Bacteria;Nitrospirae;Nitrospira_c;Methylomirabilis_o;Methylomirabilis_f;LDXR_g	LDXR_g	0	0.0514
Otu705	Bacteria;Proteobacteria;Deltaproteobacteria;Desulfuromonadales;Desulfuromonadaceae;EU531777_g	EU531777_g	0	0.0514
Otu726	Bacteria;Proteobacteria;Deltaproteobacteria;Nitrospinales;KI932691_f;KI932691_f_uc	KI932691_f_uc	0	0.0514
Otu829	Bacteria;Proteobacteria;Gammaproteobacteria;Oceanospirillales;Oceanospirillaceae;Thalassolituus	Thalassolituus	0	0.0514
Otu439	Bacteria;Planctomycetes;Planctomycetia;Planctomycetales;Gemmataceae;Gemmataceae_uc	Gemmataceae_uc	0.0244	0.0267

## Sheet: Table S2
Supplementary Information Table S2. The abundance of level 2 MetaCyc pathways identified
Pathway superclasses	RPKM		Relative abundance (%)
	Sediment	Water	Sediment	Water	Total
Amino-Acid-Biosynthesis	90695.3	75828.1	19.3916	20.6627	19.9504
Nucleotide-Biosynthesis	71679.4	51549.2	15.3258	14.0469	14.7635
Lipid-Biosynthesis	42765.4	43753.8	9.14366	11.9227	10.3655
Vitamin-Biosynthesis	43811.9	29401.1	9.36741	8.01163	8.77132
Energy-Metabolism	44555	25692.7	9.52631	7.00111	8.41607
Degradation	25136.3	17532	5.37438	4.77738	5.1119
Carbohydrates-Biosynthesis	20316.1	15598.5	4.34378	4.2505	4.30277
Cell-Structure/ Cell-Wall-Biosynthesis	17477.2	11734.1	3.7368	3.19747	3.49968
Fermentation	17010.2	11120.7	3.63695	3.03032	3.37024
Cofactor-Biosynthesis	3371.35	19466.5	0.720828	5.30451	2.7361
Secondary-Metabolite-Biosynthesis	12776.1	6563.59	2.73166	1.78854	2.31701
Amino-Acid-Degradation	8908.79	9163.91	1.90479	2.49712	2.16521
Aromatic-compound-degradation	7263.45	4772.84	1.553	1.30057	1.44202
Sulfur-Metabolism	5908.6	5107.12	1.26332	1.39166	1.31975
Polyamine-Biosynthesis	4799.07	6163.77	1.02609	1.67959	1.31341
Phospholipid-Biosynthesis	5205.38	4650.42	1.11296	1.26721	1.18078
Sugars-And-Polysaccharides-Degradation	5957.95	3484.18	1.27387	0.949419	1.13122
Isopentenyl-Diphosphate-Biosynthesis	4990.27	3868.17	1.06697	1.05405	1.06129
Deoxyribonucleotide-Biosynthesis	4447.77	2993.08	0.950977	0.815599	0.891456
Carbohydrates-Degradation	5200.4	1966.49	1.1119	0.535856	0.858633
Formaldehyde-Assimilation	5670.92	510.406	1.2125	0.139083	0.740558
Fatty-Acid-and-Lipid-Degradation	2387.86	3712.96	0.510547	1.01176	0.730912
Alcohol degradation	3284.93	2640.28	0.70235	0.719463	0.709874
Phosphorus-Compounds	1919.5	2727.72	0.410409	0.743289	0.556764
Sugar-Nucleotides-Biosynthesis	2653.26	1960.86	0.567293	0.534323	0.552797
CO2-Fixation	3120.17	596.732	0.667122	0.162606	0.445306
Nitrogen-Degradation	1734.25	1858.42	0.3708	0.506408	0.430422
Denitrification	433.237	1620.4	0.0926303	0.44155	0.246037
Chlorophyll-Biosynthesis	1103.6	612.686	0.23596	0.166954	0.20562
Generalized-Reactions	1569.15	0	0.335499	0	0.187993
Sugars-And-Acids-Degradation	536.928	179.101	0.114801	0.0488041	0.0857844
Nitrate-Reduction	358.49	71.7769	0.0766486	0.0195588	0.0515484
Glycan-Pathways	285.712	24.2587	0.0610881	0.00661036	0.0371363
Aromatic-Compounds-Biosynthesis	151.256	54.2247	0.03234	0.0147759	0.0246177
Siderophores-Biosynthesis	177.144	0	0.037875	0	0.0212228
Methanogenesis	17.8601	0	0.00381867	0	0.00213974
Mevalonate-Pathways	14.9908	0	0.00320518	0	0.00179598
Nitroaromatic-Degradation	10.1224	0	0.00216427	0	0.00121272

## Sheet: Table S3
Supplementary Infornmation Table S3. Carbon metabolism genes predicted in water and sediment of Isinuka sulfur pool
Carbon Cycles	KO	Gene Description	Sediment (Relative Abundance)	Water (Relative Abundance)
Reductive citrate cycle	K00169	porA; pyruvate ferredoxin oxidoreductase alpha subunit [EC:1.2.7.1]	0.00282639	0
	K00170	porB; pyruvate ferredoxin oxidoreductase beta subunit [EC:1.2.7.1]	0.00281405	0
	K00171	porD; pyruvate ferredoxin oxidoreductase delta subunit [EC:1.2.7.1]	0.00148473	0
	K00172	porG; pyruvate ferredoxin oxidoreductase gamma subunit [EC:1.2.7.1]	0.00282639	0
	K01006	ppdK; pyruvate, orthophosphate dikinase [EC:2.7.9.1]	0.0227098	0.0196416
	K01007	pps, ppsA; pyruvate, water dikinase [EC:2.7.9.2]	0.00536903	0.00122888
	K01595	ppc; phosphoenolpyruvate carboxylase [EC:4.1.1.31]	0.00690512	0.0015873
	K01958	PC, pyc; pyruvate carboxylase [EC:6.4.1.1]	0.00965949	0.0184844
	K01959	pycA; pyruvate carboxylase subunit A [EC:6.4.1.1]	0.00158036	0.000409626
	K01960	pycB; pyruvate carboxylase subunit B [EC:6.4.1.1]	0.00168078	0.000409626
	K00024	mdh; malate dehydrogenase [EC:1.1.1.37]	0.0238722	0.0194572
	K01676	E4.2.1.2A, fumA, fumB; fumarate hydratase, class I [EC:4.2.1.2]	0.00481043	0.000604199
	K01677	E4.2.1.2AA, fumA; fumarate hydratase subunit alpha [EC:4.2.1.2]	0.00123885	0.000256016
	K01678	E4.2.1.2AB, fumB; fumarate hydratase subunit beta [EC:4.2.1.2]	0.00146838	0.000256016
	K01679	E4.2.1.2B, fumC, FH; fumarate hydratase, class II [EC:4.2.1.2]	0.0229397	0.0194572
	K00239	sdhA, frdA; succinate dehydrogenase / fumarate reductase, flavoprotein subunit [EC:1.3.5.1 1.3.5.4]	0.0261821	0.0198669
	K00240	sdhB, frdB; succinate dehydrogenase / fumarate reductase, iron-sulfur subunit [EC:1.3.5.1 1.3.5.4]	0.0244747	0.0198669
	K00241	sdhC, frdC; succinate dehydrogenase / fumarate reductase, cytochrome b subunit	0.0231166	0.0196928
	K00242	sdhD, frdD; succinate dehydrogenase / fumarate reductase, membrane anchor subunit	0.0171483	0.0187506
	K00244	frdA; fumarate reductase flavoprotein subunit [EC:1.3.5.4]	0.00262996	0.000757808
	K00245	frdB; fumarate reductase iron-sulfur subunit [EC:1.3.5.4]	0.00168078	0.000583717
	K00246	frdC; fumarate reductase subunit C	0.00150147	0.000583717
	K00247	frdD; fumarate reductase subunit D	0	0.000583717
	K01902	sucD; succinyl-CoA synthetase alpha subunit [EC:6.2.1.5]	0.0241399	0.0205735
	K01903	sucC; succinyl-CoA synthetase beta subunit [EC:6.2.1.5]	0.0241399	0.0205735
	K00174	korA, oorA, oforA; 2-oxoglutarate/2-oxoacid ferredoxin oxidoreductase subunit alpha [EC:1.2.7.3 1.2.7.11]	0.0115005	0.00123912
	K00175	korB, oorB, oforB; 2-oxoglutarate/2-oxoacid ferredoxin oxidoreductase subunit beta [EC:1.2.7.3 1.2.7.11]	0.0115005	0.00123912
	K00176	korD, oorD; 2-oxoglutarate ferredoxin oxidoreductase subunit delta [EC:1.2.7.3]	0.00286464	0
	K00177	korC, oorC; 2-oxoglutarate ferredoxin oxidoreductase subunit gamma [EC:1.2.7.3]	0.00286464	0
	K00031	IDH1, IDH2, icd; isocitrate dehydrogenase [EC:1.1.1.42]	0.0258709	0.0209319
	K01681	ACO, acnA; aconitate hydratase [EC:4.2.1.3]	0.0228744	0.0201331
	K15230	aclA; ATP-citrate lyase alpha-subunit [EC:2.3.3.8]	0.00148473	0
	K15231	aclB; ATP-citrate lyase beta-subunit [EC:2.3.3.8]	0.00148473	0
Reductive acetyl-CoA	K05299	fdhA; formate dehydrogenase (NADP+) alpha subunit [EC:1.17.1.10]	0.000392102	0
	K15022	fdhB; formate dehydrogenase (NADP+) beta subunit [EC:1.17.1.10]	0.00148473	0
	K01938	fhs; formate--tetrahydrofolate ligase [EC:6.3.4.3]	0.0144278	0.0183308
	K01491	folD; methylenetetrahydrofolate dehydrogenase (NADP+) / methenyltetrahydrofolate cyclohydrolase [EC:1.5.1.5 3.5.4.9]	0.0247562	0.0194675
	K00297	metF, MTHFR; methylenetetrahydrofolate reductase (NADPH) [EC:1.5.1.20]	0.0264595	0.0363441
Hydroxypropionate-hydroxybutylate cycle	K01848	E5.4.99.2A, mcmA1; methylmalonyl-CoA mutase, N-terminal domain [EC:5.4.99.2]	0.00190552	0
	K01849	E5.4.99.2B, mcmA2; methylmalonyl-CoA mutase, C-terminal domain [EC:5.4.99.2]	0.00184814	0
	K00626	E2.3.1.9, atoB; acetyl-CoA C-acetyltransferase [EC:2.3.1.9]	0.089306	0.149636
Dicarboxylate-hydroxybutyrate cycle	K00169	porA; pyruvate ferredoxin oxidoreductase alpha subunit [EC:1.2.7.1]	0.00282639	0
	K00170	porB; pyruvate ferredoxin oxidoreductase beta subunit [EC:1.2.7.1]	0.00281405	0
	K00171	porD; pyruvate ferredoxin oxidoreductase delta subunit [EC:1.2.7.1]	0.00148473	0
	K00172	porG; pyruvate ferredoxin oxidoreductase gamma subunit [EC:1.2.7.1]	0.00282639	0
	K01007	pps, ppsA; pyruvate, water dikinase [EC:2.7.9.2]	0.00536903	0.00122888
	K01595	ppc; phosphoenolpyruvate carboxylase [EC:4.1.1.31]	0.00690512	0.0015873
	K00024	mdh; malate dehydrogenase [EC:1.1.1.37]	0.0238722	0.0194572
	K01676	E4.2.1.2A, fumA, fumB; fumarate hydratase, class I [EC:4.2.1.2]	0.00481043	0.000604199
	K01677	E4.2.1.2AA, fumA; fumarate hydratase subunit alpha [EC:4.2.1.2]	0.00123885	0.000256016
	K01678	E4.2.1.2AB, fumB; fumarate hydratase subunit beta [EC:4.2.1.2]	0.00146838	0.000256016
	K00239	sdhA, frdA; succinate dehydrogenase / fumarate reductase, flavoprotein subunit [EC:1.3.5.1 1.3.5.4]	0.0261821	0.0198669
	K00240	sdhB, frdB; succinate dehydrogenase / fumarate reductase, iron-sulfur subunit [EC:1.3.5.1 1.3.5.4]	0.0244747	0.0198669
	K00241	sdhC, frdC; succinate dehydrogenase / fumarate reductase, cytochrome b subunit	0.0231166	0.0196928
	K01902	sucD; succinyl-CoA synthetase alpha subunit [EC:6.2.1.5]	0.0241399	0.0205735
	K01903	sucC; succinyl-CoA synthetase beta subunit [EC:6.2.1.5]	0.0241399	0.0205735
	K00626	E2.3.1.9, atoB; acetyl-CoA C-acetyltransferase [EC:2.3.1.9]	0.089306	0.149636
3-Hydroxypropionate bi-cycle	K02160	accB, bccP; acetyl-CoA carboxylase biotin carboxyl carrier protein	0.0218598	0.0192524
	K01961	accC; acetyl-CoA carboxylase, biotin carboxylase subunit [EC:6.4.1.2 6.3.4.14]	0.0231003	0.0337225
	K01962	accA; acetyl-CoA carboxylase carboxyl transferase subunit alpha [EC:6.4.1.2 2.1.3.15]	0.0223041	0.019191
	K01963	accD; acetyl-CoA carboxylase carboxyl transferase subunit beta [EC:6.4.1.2 2.1.3.15]	0.0227823	0.0192524
	K01847	MUT; methylmalonyl-CoA mutase [EC:5.4.99.2]	0.0255555	0.0210957
	K01848	E5.4.99.2A, mcmA1; methylmalonyl-CoA mutase, N-terminal domain [EC:5.4.99.2]	0.00190552	0
	K01849	E5.4.99.2B, mcmA2; methylmalonyl-CoA mutase, C-terminal domain [EC:5.4.99.2]	0.00184814	0
	K00239	sdhA, frdA; succinate dehydrogenase / fumarate reductase, flavoprotein subunit [EC:1.3.5.1 1.3.5.4]	0.0261821	0.0198669
	K00240	sdhB, frdB; succinate dehydrogenase / fumarate reductase, iron-sulfur subunit [EC:1.3.5.1 1.3.5.4]	0.0244747	0.0198669
	K00241	sdhC, frdC; succinate dehydrogenase / fumarate reductase, cytochrome b subunit	0.0231166	0.0196928
	K01679	E4.2.1.2B, fumC, FH; fumarate hydratase, class II [EC:4.2.1.2]	0.0229397	0.0194572
	K08691	mcl; malyl-CoA/(S)-citramalyl-CoA lyase [EC:4.1.3.24 4.1.3.25]	0.00827432	0.0170814
	K14449	mch, mcd; 2-methylfumaryl-CoA hydratase [EC:4.2.1.148]	0.00802949	0.0168356
	K09709	meh; 3-methylfumaryl-CoA hydratase [EC:4.2.1.153]	0.00442789	0.0301382

## Sheet: Table S4
Suplementary Information Table S4. Percent Relative abundance of nitrogen metabolism genes
Genes	Sediment	Water	Type
cysC	0.0175231	0.00414332	Assimilatory sulfate reduction
cysNC	0.0976182	0.0161648	Assimilatory sulfate reduction
cysD	0.123188	0.0201331	Assimilatory sulfate reduction
cysN	0.0258786	0.00501867	Assimilatory sulfate reduction
cysH	0.13686	0.113796	Assimilatory sulfate reduction
cysJ	0.0144251	0.00472689	Assimilatory sulfate reduction
cysI	0.119108	0.107843	Assimilatory sulfate reduction
sir	0.0105852	0.00402661	Assimilatory sulfate reduction
cysN	0.0258786	0.00501867	Dissimilatory sulfate reduction
cysD	0.123188	0.0201331	Dissimilatory sulfate reduction
sat, met3	0.0419444	0.0933707	Dissimilatory sulfate reduction
aprA	0	0.00233427	Dissimilatory sulfate reduction
aprB	0	0.00233427	Dissimilatory sulfate reduction
dsrA	0	0.00233427	Dissimilatory sulfate reduction
dsrB	0	0.00233427	Dissimilatory sulfate reduction
soxA	0.036214	0.0968721	Sulfate oxidation
soxX	0.036214	0.0968721	Sulfate oxidation
soxB	0.0323861	0.0968721	Sulfate oxidation
soxC	0.0337023	0.0945378	Sulfate oxidation
soxY	0.0774714	0.109594	Sulfate oxidation
soxZ	0.0478152	0.101541	Sulfate oxidation
